# Supplementary material for: Noninvasive scoring systems predict hepatic and extra-hepatic cancers in patients with nonalcoholic fatty liver disease
Source: PLoS One. 2018 Aug 14;13(8):e0202393. doi: 10.1371/journal.pone.0202393 (PMC6091950; doi:10.1371/journal.pone.0202393)
Supplement: S1 Database — (XLSX) [file pone.0202393.s006.xlsx]

## Sheet: SPSS of NAFLD master
gender	age	BMI	DM2_dgnss	infiltration	fibrosis	steatosis	statins	Hb_A1C	TotChole	Triglycerides	Creatinine	INR	Albumin	plt	AST	ALT	NASH	ascites	encephalopathy	varices	hsptl	hsptl_duration	follow_up	HTN_dgnss	TIPS	mortality	Malignancy
1	43	27	0	2	1	1	0	5.1	251	240	0.67	1	4.6	244	37	111	0	0	0	0	2	3	144.54	0	0	0	0
1	53	30	1	2	1	2	1	5.5	101	132	1.04	1	4.5	270	49	37	0	0	0	0	1	1	143.47	1	0	0	0
1	76	24.2587	1	2	4	2	1	7.7	139	205	0.91	1.15	3.7	158	83	83	1	0	0	0	3	5	140.7	0	0	0	1
1	51	30	0	2	4	1	1	4.8	144	110	0.6	1.36	3.6	50	118	128	0	0	0	1	5	4.2	137.2	0	0	0	0
2	53	23.5556	1	2	1	2	1	5.5	168	125	0.98	1	4.2	133	32	40	0	0	0	0	16	3.5	135.6	1	0	0	0
1	44	29	1	2	1	2	0	6.6	155	206	0.59	1	4.2	253	60	55	0	0	0	0	0	0	135.2	1	0	0	0
1	63	24	0	1	2	2	1	5.3	149	174	1.24	0.99	4.1	327	21	23	0	0	0	0	0	0	134.9	1	0	0	1
1	56	29	1	1	4	2	1	8	210	110	0.65	1.15	4.5	87	35	36	1	1	1	1	3	2.33333	134.7	0	0	0	0
1	25	36	0	2	2	3	0		170	105	0.56	1	4.1	236	46	106	0	0	0	0	3	3	134.23	1	0	0	0
1	47	27	0	2	1	1	0	4.8	184	161	0.86	0.98	3.6	195	32	47	1	0	0	0	1	2	134.2	0	0	0	0
2	30	30.5	0	1	1	1	0	4.8	152	160	0.56	1	4.1	370	11	11	1	0	0	0	0	0	133.5	0	0	0	0
2	53	27	0	2	1	1	1	5.6	211	173	0.55	1	4.5	334	34	47	0	0	0	0	0	0	133.4	0	0	0	0
1	60	25.1	1	2	4	2	1	5.5	102	45	0.73	1.15	2.1	32	22	31	1	1	1	1	2	3.5	133.33	0	0	1	0
2	47	36	1	2	1	2	0	7	158	224	0.6	1	3.6	257	39	50	0	0	0	0	0	0	132.37	0	0	0	0
1	24	29	0	2	1	1	0		189	92	0.91	1	3.7	196	45	99	0	0	0	0	0	0	132.23	0	0	0	0
2	38	22	1	2	3	2	1	6.6	213	143	0.29	1.4	4.2	140	192	138	1	0	0	0	5	18.2	132.23	0	0	1	1
2	68	30.4	1	2	1	2	1	6.3	152	143	1.03	0.9	4.7	305	81	77	1	0	0	0	3	3.33	132.23	1	0	0	0
2	60	34.7656	1	2	2	2	1	9.2	214	342	0.59	1.1	4.4	368	81	74	0	0	0	0	2	5	132.17	1	0	0	0
1	23	33.1398	1	2	1	2	0	6.2	179	145	0.79	0.9	4.7	248	52	98	0	0	0	0	1	2	132.03	0	0	0	1
2	48	33	1	4	2	2	0	5.6	147	89	0.69	1	4.2	211	47	75	1	0	0	1	0	0	131.03	1	0	0	0
1	38	29.3	1	1	1	2	0	6.2	176	90	0.83	1	4.7	219	40	62	1	0	0	0	0	0	131.03	1	0	0	0
1	36	36	1	2	1	2	0	6	259	198	0.73	1	4.7	352	45	113	0	0	0	0	1	7	130.8	0	0	0	0
1	53	31.2314	0	1	1	1	1	5.3	225	100	2.23	1	3.6	232	35	29	0	0	0	0	9	2.44444	130.4	0	0	0	0
1	26	33.4	0	1	1	2	0				0.56	1	4.1	251	95	141	0	0	0	0	4	6	129.89	1	0	0	0
1	52	28.0899	0	2	1	1	1	5.1	158	81	0.83	0.9	4.7	155	41	52	0	1	1	1	3	13	126.7	0	0	1	1
2	61	40.1555	1	1	3	2	1	6.7	121	138	0.55	1.15	4.1	135	53	27	0	1	0	0	2	3.5	126.63	0	0	0	0
1	53	29	0	1	2	1	1	6	244	137	0.55	1.6	1.9	183	13	15	0	0	0	0	0	0	125.47	0	0	0	0
1	32	29	0	1	1	1	0	5	152	106	0.92	1.1	4.6	290	31	50	1	0	0	0	0	0	125.47	0	0	0	0
2	55	29	1	2	1	2	1	6.6	232	353	0.59	0.9	4.3	331	113	116	0	0	0	0	0	0	125.07	0	0	0	0
1	47	30.3	1	2	3	1	1	7	69	165	0.69	1.15	3.8	115	12	15	0	0	0	0	6	4.5	125.03	1	0	1	1
2	68	27.4	1	1	4	1	1	6.9	118	167	0.74	1.15	3.7	146	15	9	0	1	0	1	13	5.2	124.3	1	0	1	0
1	56	30	1	2	1	2	1	5.7	170	182	0.87	1.1	4.4	204	31	42	0	0	0	0	4	5	122.4	1	0	0	0
1	27	29	1	1	1	2	0	6.6	240	82	0.7	1.2	4.2	223	27	46	0	0	0	0	0	0	122.03	0	0	0	0
2	48	24.8358	0	2	1	1	0	4.5	212	133	0.55	1.1	4.3	214	61	110	1	0	0	0	1	6	121.57	0	0	0	0
1	64	29.3199	1	2	2	1	1	6.9	229	183	1.38	1.1	4.2	227	21	20	0	1	1	0	5	3	121.37	1	0	1	1
2	61	24	0	1	1	1	1	5.1	227	144	0.85	0.95	4	390	43	53	0	0	0	0	4	5	121.1	1	0	0	0
1	42	24	1	1	1	2	0	6.1	161	130	0.81	1.1	3.8	177	50	95	1	0	0	0	2	2	120.87	0	0	0	0
1	59	29	1	1	4	1	1	5.7	138	100	1.19	1.15	4.3	89	42	52	0	0	0	1	2	5	120.87	0	0	0	1
1	58	35.2617	1	2	4	1	0	5.8	184	118	0.57	1.15	3.5	55	51	29	1	1	1	1	11	8.18	120.73	0	0	1	1
1	70	30.9304	0	1	1	2	1	5.1	141	197	1.26	1.1	3.8	152	28	77	0	0	0	0	6	4.66	120.5	1	0	0	1
2	64	36.2897	1	2	1	1	1	9.1	136	204	0.85	0.99	4	315	44	52	1	0	0	0	0	0	120.5	1	0	0	0
2	54	39.0625	1	1	2	3	1	9.1	149	97	0.7	1.11	4.2	369	84	105	0	0	0	0	3	3.66667	68.33	1	0	0	0
2	49	39.0625	1	1	1	2	0	7.3	193	93	0.7	1.2	4.2	390	70	100	0	0	0	0	3	3.6	120.4	1	0	0	0
1	53	22	0	1	2	1	1	5.6	180	144	0.55	1.55	1.9	158	32	17	0	1	0	0	7	5	120.03	1	0	0	0
1	54	26.12	1	1	1	2	1	9.4	174	59	0.74	1.1	4.6	239	27	47	0	0	0	0	1	5	119.97	0	0	0	0
1	33	31	0	1	1	2	0	5.1	184	307	1.04	1.1	4.9	254	44	64	0	0	0	0	1	2	117.9	0	0	0	0
2	57	32.05	1	2	4	2	1	8.3	189	72	0.5	1.15	4.3	84	44	50	0	0	0	1	2	5	115.57	0	0	0	0
1	32	27	0	2	1	1	0		145	50	0.83	1.04	4.3	156	48	115	0	0	0	0	0	0	115.33	0	0	0	0
1	39	24	0	2	0	1	0	5.5	220	183	1.02	1.1	4.4	262	62	131	0	0	0	0	0	0	114.47	0	0	0	0
2	54	26	1	2	1	1	1	6.8	185	161	0.55	1.1	4.5	206	61	108	0	0	0	0	0	0	114.07	0	0	0	0
2	36	29.1	0	2	0	1	0	5.1	139	192	0.62	0.97	4.5	380	20	13	0	0	0	0	3	2	113.77	1	0	0	0
2	51	28	1	2	1	1	1	9.9	321	375	0.6	1.1	3.6	178	51	88	1	0	0	0	5	4	113.55	1	0	0	0
1	47	27.0416	1	2	1	1	0	6.3	182	169	0.92	1.1	4.5	193	33	62	0	0	0	0	1	5	113.13	0	0	0	0
1	59	35	1	1	4	1	1	7.3	115	74	1.08	1.15	4	91	41	23	0	1	1	1	6	5.16	113.03	0	0	1	1
1	69	27.0051	0	2	1	1	1	4.9	199	166	0.67	0.94	4.4	262	98	108	0	0	0	0	3	4	112.97	1	0	0	1
1	56	31	1	1	1	1	1	5.1	231	127	0.95	1.1	4	293	26	25	0	0	0	0	2	9	112.83	1	0	1	1
2	48	33	0	2	1	2	0	5.1	146	163	0.56	0.93	4.8	282	37	41	0	0	0	0	0	0	112.57	0	0	0	0
1	41	29	1	1	1	1	0	5.2	188	172	0.98	1.1	4.5	254	55	65	0	0	0	0	0	0	112.57	0	0	0	0
1	67	27	1	2	2	1	1	10.1	197	77	0.99	1.4	3.5	78	39	34	0	1	1	1	3	10	111.3	0	1	1	1
2	41	29	0	2	1	2	0	5.3	195	85	0.62	0.89	4.3	250	242	227	1	0	0	0	3	3	111.1	1	0	0	0
2	63	29	1	2	1	2	1	6.3	233	106	0.44	1.1	2	282	125	140	1	0	0	0	5	12.6	110.5	1	0	0	0
1	45	27.7575	1	2	3	3	1	6.7			0.63		2.6	227	145	73	0	1	1	1	8	5.375	109.63	1	0	1	0
2	67	28.75	1	2	1	1	1	5.9	202	136	0.65	1.1	4.5	362	27	39	0	0	0	0	0	0	109.4	1	0	0	0
2	30	25	0	2	2	2	0	5.1	122	71	0.49	1.1	4.4	221	54	56	0	0	0	0	0	0	108.57	0	0	0	0
1	53	17.4805	0	2	1	1	1	5.5	206	98	0.98	1.1	4.5	350	93	125	0	0	0	0	5	5	107.8	0	0	1	1
1	56	29	1	2	1	2	1	6.8	183	152	0.91	0.9	4.8	284	35	60	0	0	0	0	1	2	107.67	1	0	0	0
2	55	29	1	2	1	1	1		164	97	0.65	1.1	4.6	171	175	76	0	0	0	0	2	3	107.57	0	0	0	0
1	35	26	1	2	1	2	0	5.9	143	59	0.47	1.1	4.7	294	37	64	0	0	0	0	0	0	107.37	0	0	0	0
2	36	27	1	2	1	2	0		280	124	0.47	1.1	4.7	252	39	56	0	0	0	0	0	0	107.33	0	0	0	0
1	33	26	0	2	1	1	0	5	155	144	0.8	0.9	5.3	280	47	102	0	0	0	0	0	0	106.9	0	0	0	0
2	69	30	1	2	1	1	1	5.7	97	55	0.81	1	3.8	244	27	24	0	0	0	0	8	4.875	106.53	1	0	0	1
1	51	27	1	2	1	3	1	5.7	199	142	0.66	1.1	4.6	310	53	100	0	0	0	0	0	0	106.23	0	0	0	0
1	38	29	0	2	1	3	0	5.5	128	229	1.04	0.97	4.6	205	62	139	0	0	0	0	0	0	105.1	0	0	0	0
2	42	26.3465	0	2	3	1	1	5.8	208	181	0.57	1.4	4	316	149	239	0	0	0	0	2	5	104.1	0	0	0	0
2	48	28	0	1	1	3	0		206	491	0.38	1.1	4.7	175	190	158	0	0	0	0	2	4	102.23	0	0	0	0
1	47	27	1	1	1	2	0	6.1	142	420	0.79	1.1	4	156	15	20	0	0	0	0	0	0	99.5	0	0	0	0
2	64	28	1	2	1	1	1	5.7	185	208	0.71	1	4.2	305	50	85	0	0	0	0	0	0	96.73	1	0	0	0
1	60	25	0	2	1	3	1		141	86	0.71	0.87	4.2	80	55	45	0	0	0	0	8	5.125	96.53	1	0	0	1
1	30	29	0	1	1	3	0	5.6	236	340	0.7	1.1	4.2	178	57	126	0	0	0	0	0	0	96.13	0	0	0	0
2	55	29	1	1	2	3	1	5.8	194	122	0.55	0.9	4.5	293	35	55	0	0	0	0	0	0	95.4	0	0	0	0
1	47	30	1	3	3	2	1	5	146	113	0.59	1.15	4.2	161	94	161	0	0	0	0	1	1	95.4	1	0	0	0
2	59	29	0	1	2	2	1		155	121	0.74	1.1	3.7	231	32	30	0	0	0	0	0	0	95.03	1	0	0	0
1	60	27.7551	1	2	3	2	1	8.6	200	241	1.07	0.97	4	140	38	44	0	1	1	1	0	0	95.03	0	0	0	0
2	43	30	1	2	1	2	0	6.1	196	101	0.67	1	4.4	305	42	90	0	0	0	0	0	0	94.7	0	0	0	0
1	40	29	0	2	1	3	0	5.5	197	191	0.8	1.1	4.7	198	40	60	0	0	0	0	0	0	94.57	0	0	0	0
1	78	25	1	2	2	1	1	6.4	192	188	1.16	1.1	5	303	29	22	0	0	0	0	2	9	94.27	1	0	1	0
2	52	35	0	2	3	2	1	5.6	132	89	0.88	1.15	3.6	202	62	42	0	0	0	0	0	0	93.93	0	0	0	0
2	32	25.5	0	2	1	3	0	5.2	173	76		1.3	2.7	263	128	67	0	0	0	0	3	8.66667	93.67	1	0	0	0
1	55	27	1	3	2	1	1	7	191	137	0.55	1.1	4.5	131	212	258	0	0	0	0	8	4	91.67	1	0	0	1
2	50	25.7224	1	1	1	1	1	5.9	224	99	0.67	1.1	4.2	195	44	57	1	0	0	0	2	3	91.03	0	0	0	0
1	38	33.5579	0	2	2	2	0		215	168	0.98	0.81	4.9	159	40	94	1	0	0	0	0	0	91	0	0	0	0
2	39	35	0	1	2	2	0		217	77	0.62	1.1	4.5	135	55	40	0	0	0	0	1	5	90.5	0	0	0	0
1	46	38	1	2	3	1	1	8.5	199	77	0.59	1.05	4.2	222	56	85	0	0	0	0	0	0	90.13	0	0	0	0
1	68	30.7394	1	2	1	2	1	7	135	317	1.03	1.1	4.3	323	34	61	0	0	0	0	0	0	89.67	1	0	0	0
2	59	40	1	2	1	2	1	5.9	148	124	0.7	1	4.3	206	56	85	0	0	0	0	0	0	88.7	1	0	0	0
2	62	27	1	1	1	3	0	5.9	234	112	0.74	1.1	3.7	352	63	71	0	0	0	0	0	0	87.8	1	0	0	0
2	60	29	1	2	4	2	1	8.6	169	82	0.62	1	3.7	82	31	16	0	1	1	1	14	8	87.17	0	1	1	0
1	52	25.4028	0	1	4	2	1	4.6	169	77	0.96	1.15	3.3	148	47	21	0	1	0	1	#NULL!	#NULL!	86.87	0	#NULL!	1	1
2	51	33.4977	1	1	2	3	1	6.8	220	147	0.7	1.1	4.6	296	132	229	1	0	0	0	13	6	86.83	1	0	0	0
2	50	30	1	2	1	1	1	5.9	197	149	0.8	0.87	4.8	209	71	67	0	0	0	0	2	3.5	86.6	0	0	0	0
1	47	25	1	1	1	3	0	6.3	129	160	0.59	1.1	4.2	254	61	135	0	0	0	0	0	0	86.37	1	0	0	0
1	31	26	1	1	1	2	0	5.8	172	298	0.91	1.1	4.4	228	35	55	0	0	0	0	0	0	86.17	0	0	0	0
2	52	31	1	1	1	3	0	5.8	205	273	0.7	0.9	4.6	171	47	50	0	0	0	0	0	0	85.57	0	0	0	0
1	35	31	1	1	1	2	0		240	577	0.91	1.1	4.8	268	44	81	0	0	0	0	0	0	84.8	0	0	0	0
1	58	26	0	1	1	2	0	5.3	208	128	0.74	1.1	3.7	250	39	51	0	0	0	0	0	0	84.53	1	0	0	0
1	60	24.4418	1	2	1	1	1	5.8	227	270	0.91	1	4.4	270	45	54	0	0	0	0	0	0	83.87	1	0	0	0
2	27	32	0	1	0	2	0	5.1	192	76	0.65	1	4.6	287	19	27	0	0	0	0	0	0	83.2	0	0	0	0
2	57	30.5	1	1	0	1	0	7	152	113	0.98	1.12	4.2	264	31	24	0	0	0	0	0	0	82.83	1	0	0	0
2	31	29	1	1	1	3	0		157	129	0.91	1.1	4.4	169	37	58	0	0	0	0	2	2	82.77	0	0	0	0
2	52	28	0	1	2	3	1	5.6	166	144	0.9	1.27	3	165	44	74	0	0	0	0	0	0	82.73	0	0	0	0
1	59	23.6713	1	2	4	2	1	7	197	67	1.63	1.33	2.8	35	97	31	0	1	0	1	16	2.5	82.47	1	0	1	1
2	56	27.5	0	1	2	2	0	5.5	187	128	0.74	1.1	3.7	287	30	33	0	0	0	0	0	0	81.53	0	0	0	0
1	20	29	1	1	1	2	0	6.5	124	70	0.83	1	4.6	240	57	93	0	0	0	0	0	0	81.53	0	0	0	0
2	50	24.8192	0	1	2	3	1	7	293	214	1.53	1.1	4	169	66	15	0	1	1	0	14	4	81.5	1	0	1	0
1	31	25	1	2	2	3	0	5.7	134	109	0.8	1.1	5.3	204	63	166	0	0	0	0	0	0	80.63	0	0	0	0
2	60	25	1	2	3	2	0	14	163	143	0.62	1.15	3.7	152	53	42	0	0	0	0	0	0	80.57	1	0	0	0
2	61	32.3	1	2	3	1	1	6.6	144	113	0.63	1.2	4.3	145	55	54	0	0	0	0	2	3	79.67	1	0	0	0
1	57	31	1	2	3	2	1	8	203	134	0.72	1.15	4.8	145	46	66	0	0	0	0	0	0	79.47	0	0	0	0
1	32	29	0	2	0	1	0		158	140	0.8	1.1	5.3	216	30	90	0	0	0	0	0	0	79.3	0	0	0	0
2	55	24.1672	1	2	2	3	0	6	159	120	1.38	1.1	3.8	95	113	189	0	0	0	0	5	10.2	78.1	1	0	0	0
2	75	32.8889	1	2	1	2	1	6.7	194	137	1.13	1.1	5	240	96	67	0	0	0	0	3	2	76.97	1	0	0	0
2	53	27	1	1	1	1	0	5.8	241	259		1.31	3	276	16	22	0	0	0	0	0	0	76.7	0	0	0	0
1	23	29	0	1	1	3	0	5.3	184	168	0.81	1.1	4.6	218	43	93	0	0	0	0	0	0	74.9	0	0	0	0
1	49	35.083	1	2	4	2	1	5.4	148	71	0.66	1.21	3.9	72	77	53	1	0	1	1	3	4	74.2	1	0	1	0
2	58	28	0	2	4	1	1	4.9	177	161	0.49	1.18	4.5	118	76	58	1	0	0	1	4	4.25	73.13	1	0	0	0
2	52	29	1	2	1	1	0	6	319	223	0.38	0.9	4.7	233	83	142	0	0	0	0	0	0	71.67	0	0	0	0
1	52	29	1	1	1	2	1	6.5	203	235	0.29	1.1	4.2	360	25	80	0	0	0	0	0	0	71.03	0	0	0	0
2	63	31.1111	1	1	2	3	1	6.5	207	194	0.82	1.1	4.2	289	63	126	1	1	0	0	#NULL!	#NULL!	71.03	1	0	1	0
2	71	36.9822	1	1	2	2	1	6.2	177	234	0.87	1.1	4.3	220	56	66	0	0	0	0	0	0	71.03	1	0	0	0
2	60	33.284	1	2	1	1	1	7	211	165	0.85	1.2	4.7	266	30	74	0	0	0	0	0	0	70.33	1	0	0	0
2	48	43.102	1	2	4	3	0	11.5	140	261	0.9		3.2	65	31	28	1	1	0	0	15	3.73333	69.9	0	1	0	0
2	41	24	0	2	1	3	0	4.6	146	228	0.39	0.99	4.1	141	100	57	0	0	0	0	4	4	69.9	0	0	0	0
1	46	29	0	2	1	1	0	5	159	129	0.9	1.4	3.2	211	58	129	0	0	0	0	0	0	69.8	0	0	0	0
1	44	37.8583	1	1	4	2	1	11.9	157	430	0.89	1.15	4.3	190	50	82	1	0	0	1	0	0	68.93	1	0	0	0
1	23	31.9602	1	2	1	2	0		218	157	0.81	0.9	4.6	280	44	75	0	0	0	0	0	0	68.9	0	0	0	0
1	53	24.2513	1	2	4	1	1	5.2	104	79	0.6	1.33	3.6	32	46	12	0	1	1	1	10	2.9	68.53	0	0	0	0
2	33	39	0	2	1	2	0	5.2	118	88	0.7	0.85	4.2	198	191	323	0	0	0	0	3	4	68.3	1	0	0	0
2	77	22.4996	1	2	3	1	1	6	161	142	0.65	1.15	3.4	151	66	141	0	0	0	0	11	5.72727	67.8	0	0	0	0
1	46	28	0	2	2	3	1	4.4	198	145	0.98	1.1	4.5	208	60	142	1	0	0	0	0	0	66.93	0	0	0	0
1	70	26	1	2	3	1	1	6	161	85	0.65	0.98	4.5	270	84	113	0	0	0	0	0	0	66.6	0	0	0	0
2	64	28	1	2	2	2	0	6.5	132	161	0.75	1.1	3.9	270	56	46	0	0	0	0	0	0	64.8	1	0	0	0
1	55	33	0	2	2	1	0	5.2	172	91	1.05	1.1	4.8	214	32	36	0	0	0	0	0	0	64.3	0	0	0	0
1	34	29	1	2	1	2	0	5.9	142	79	0.8	1.1	5.3	311	33	44	0	0	0	0	0	0	63.87	0	0	0	0
1	25	30	0	1	1	1	1	5.5	205	165	0.81	0.9	4.6	198	31	69	0	0	0	0	0	0	63.23	0	0	0	0
1	51	30	0	2	1	3	0	5.2	128	280	1.03	1.1	4.7	122	30	45	0	0	0	0	1	2	63.23	0	0	0	0
2	49	43.8577	1	1	0	3	0	7.1	171	116	0.7	1	4.3	386	39	66	0	0	0	0	0	0	62.9	0	0	0	0
2	56	30.8642	1	2	1	2	1	5.8	231	224	0.69	1.1	4.2	335	20	28	0	0	0	0	0	0	62.47	1	0	0	0
1	42	31.0477	1	2	2	2	1	8.6	107	186	1.02	1.1	4.4	104	67	85	0	0	0	0	2	2	62.47	1	0	0	0
2	65	33.2265	1	2	3	1	1	7.4	118	85	0.8	0.9	4	260	60	37	0	0	0	0	0	0	61.8	1	0	0	0
1	34	29	0	0	1	1	0		190	160	0.8	1.1	5.3	173	29	41	0	0	0	0	0	0	61.37	0	0	0	0
1	22	33.6901	0	1	1	2	0	5.3	204	578	0.76	1.1	4.7	251	36	61	0	0	0	0	0	0	61.33	0	0	0	0
1	54	28	1	1	1	2	0	7.2	220	318	0.7	1.1	4.7	320	41	60	0	0	0	0	0	0	60.87	0	0	0	0
1	57	29	1	1	1	1	1	5.9	207	92	0.99	1	3.5	225	20	22	1	0	0	0	0	0	128.43	1	0	0	0
